# Supplementary material for: Biomarker-Guided Versus Clinically Guided Management Strategies for Heart Failure: A Systematic Review and Meta-Analysis
Source: Rev Cardiovasc Med. 2026 Mar 23;27(3):46184. doi: 10.31083/RCM46184 (PMC13036551; doi:10.31083/RCM46184)
Supplement: Supplementary file 1 [file 2153-8174-27-3-46184-s1.zip]

Archive with 7 entries (7 files):
- Datasets.xlsx
- Leave-One-Out Analysis.R
- PRISMA_2020_checklist.docx
- Supplementary Fig. 1_L-O-O_Mortality.png
- Supplementary Fig. 2_L-O-O_HF_Hospitalization.png
- Supplementary Figures.docx
- Supplementary Material 1 Full Search Strategy.docx
