# Supplementary material for: Biomarker-Guided Versus Clinically Guided Management Strategies for Heart Failure: A Systematic Review and Meta-Analysis
Source: Rev Cardiovasc Med. 2026 Mar 23;27(3):46184. doi: 10.31083/RCM46184 (PMC13036551; doi:10.31083/RCM46184)
Supplement: Supplementary file 1 [file 2153-8174-27-3-46184-s1.zip › Datasets.xlsx]

## Sheet: meta_data_english
Study_ID	Study_Acronym	Country	Follow_up_months	N_Total	Population	Age	Male_percent	LVEF_percent	NYHA_III_IV_percent	Intervention_Detail	Control_Detail	N_Intervention	N_Control	Mortality_Events_Intervention	Mortality_Total_Intervention	Mortality_Events_Control	Mortality_Total_Control	HF_Hosp_Events_Intervention	HF_Hosp_Total_Intervention	HF_Hosp_Events_Control	HF_Hosp_Total_Control	Risk_of_Bias	Clinical_Setting
Troughton_2000	NA	New Zealand	6	69	Chronic HFrEF	69	71	27	78	NT-proBNP / target: decrease	Clinical assessment	33	36	6	33	11	36	13	33	24	36	Some concerns	Chronic
Jourdain_2007	STARS-BNP	France	15	220	Chronic HFrEF	74	74	30	85	BNP / target: <100 pg/mL	Symptom-guided	110	110	15	110	32	110	32	110	51	110	Some concerns	Chronic
Pfisterer_2009	TIME-CHF	Switzerland	18	499	Chronic HFrEF (>=60 years)	79	59	30 (Median)	59	NT-proBNP / target: age-stratified	Symptom-guided	251	248	80	251	78	248	91	251	102	248	Low	Chronic
Lainchbury_2009	NA	New Zealand	10	134	Chronic HFrEF	72	75	28	72	NT-proBNP / target: decrease	Intensified clinical management	66	68	13	66	13	68	24	66	28	68	Some concerns	Chronic
Eurlings_2010	PRIMA	Netherlands	12	310	Chronic HF	74	65	35	45	NT-proBNP / target: individual	Usual care	151	159	31	151	42	159	24	151	43	159	Some concerns	Chronic
Januzzi_2011	PROTECT	USA	12	151	Chronic HFrEF	58	77	25	61	NT-proBNP / target: < 1000 pg/mL	Usual care	74	77	11	74	12	77	15	74	29	77	Low	Chronic
Karlstrom_2011	NA	Sweden	12	127	Chronic HFrEF (>=70 years)	81	51	30	100	BNP / target: decrease	Usual care	66	61	16	66	13	61	NR	NR	NR	NR	Some concerns	Chronic
Felker_2017	GUIDE-IT	USA/Canada	15 (Median)	894	High-risk HFrEF	62	78	26	77	NT-proBNP / target: < 1000 pg/mL	Usual care	446	448	85	446	89	448	158	446	164	448	Low	Chronic
Stienen_2018	PRIMA II	Netherlands	6	406	Acute Decompensated HF	76	65	34 (Median)	75	NT-proBNP / target: >30% decrease	Usual care	204	202	40	204	38	202	68	204	69	202	Low	Acute
Adamo_2023	STRONG-HF	International	6	1078	Acute HF	64	62	28 (Median)	NR	High-intensity care with NT-proBNP monitoring	Usual care	542	536	80	542	106	536	79	542	118	536	Low	Acute
Berger_2010	NA	Netherlands	9	126	Chronic HF	72	62	34	38	NT-proBNP-guided	Multidisciplinary usual care	40	44	4	40	10	44	10	40	13	44	Some concerns	Chronic
Bajraktari_2018	NA	Kosovo	12	120	Outpatient HF	63	62	34	51	Echo + BNP guided	Symptom-guided	60	60	3	60	8	60	7	60	17	60	Some concerns	Chronic
Dessap_2012	NA	France	2	304	ICU mechanical ventilation with cardiac dysfunction	68	67	NR	100	NP-driven fluid management	Control group	151	153	29	151	38	153	NR	NR	NR	NR	Low	Acute
Anguita_2010	NA	Spain	12	129	Chronic HF	70	67	36	NR	BNP-guided	Usual clinical control	64	65	6	64	13	65	11	64	22	65	Some concerns	Chronic
Kim_2012	NA	South Korea	6	70	Chronic HFrEF	57	89	26	100	BNP-guided beta-blocker titration	Conventional titration	35	35	0	35	0	35	0	35	1	35	Some concerns	Chronic
Persson_2010	SIGNAL-HF	Sweden	12	374	Chronic HF (Primary Care)	75	58	NR	61	NT-proBNP-guided	Usual care	185	189	32	185	37	189	36	185	39	189	Low	Chronic
Saraya_2015	NA	Egypt	6	200	Chronic HFrEF	56	62	29	NR	BNP-guided	Clinical guidance	50	50	1	50	4	50	3	50	9	50	Some concerns	Chronic
