# Supplementary material for: Biomarker-Guided Versus Clinically Guided Management Strategies for Heart Failure: A Systematic Review and Meta-Analysis
Source: Rev Cardiovasc Med. 2026 Mar 23;27(3):46184. doi: 10.31083/RCM46184 (PMC13036551; doi:10.31083/RCM46184)
Supplement: Supplementary file 1 [file 2153-8174-27-3-46184-s1.zip › Leave-One-Out Analysis.R]

# -------------------------------------------------------------------------
# R 脚本：用于 RCM46184 稿件的 Leave-One-Out 敏感性分析
# 版本 4：匹配主文稿CI (使用 HK) 并转为黑白
# -------------------------------------------------------------------------

# 步骤 1 和 2 保持不变 (加载库和数据)
library(meta)
library(readr)

# !!! 关键路径设置 !!!
# 您的 CSV 文件路径
your_csv_path <- "D:/Users/10494/Desktop/全文文献/meta_data_english.csv" 
# 您的输出文件夹路径 (我们将在这里保存图片)
your_output_folder <- "D:/Users/10494/Desktop/全文文献/"

# 加载数据
meta_data <- read_csv(your_csv_path)

# -------------------------------------------------------------------------
# 步骤 3：分析一：全因死亡率 (All-Cause Mortality)
# -------------------------------------------------------------------------

cat("\n--- 正在执行：全因死亡率分析 ---\n")

# 3.1 执行主要的 Meta 分析 (!!! 关键更新 !!!)
m_main_mortality <- metabin(
  event.e = Mortality_Events_Intervention,
  n.e     = Mortality_Total_Intervention,
  event.c = Mortality_Events_Control,
  n.c     = Mortality_Total_Control,
  studlab = Study_ID, 
  data    = meta_data,
  sm      = "RR",     
  method  = "MH",     
  random  = TRUE,     
  method.random.ci = "HK" # 更改为 "HK" (Hartung-Knapp) 以匹配主文稿CI
)

# 3.2 执行 Leave-One-Out (逐一剔除) 分析
m_loo_mortality <- metainf(m_main_mortality, pooled = "random")

# 3.3 打印逐一剔除结果 (检查CI是否匹配 0.84 [0.73–0.96])
print(m_loo_mortality)
cat("\n*** 请检查上方 'Overall' (m_main_mortality) 的CI是否为 0.73–0.96 ***\n")

# 3.4 绘制并保存森林图 (!!! 更新为黑白和新标题 !!!)
png_file_name_mortality <- paste0(your_output_folder, "Supplementary_Figure_S1_L-O-O_Mortality.png")
png(png_file_name_mortality, width = 10, height = 9, units = "in", res = 300)

forest(
  m_loo_mortality,
  comb.fixed = FALSE, 
  comb.random = TRUE, 
  leftcols = c("studlab", "effect.ci"),
  leftlabs = c("Omitted Study", "Pooled RR [95% CI]"),
  col.diamond = "black", # 更改为黑白
  col.bg = "black",      # 更改为黑白
  main = "Supplementary Figure S1. Leave-one-out sensitivity analysis for all-cause mortality."
)

dev.off() # 保存文件

cat(paste("成功保存死亡率分析图:", png_file_name_mortality, "\n"))


# -------------------------------------------------------------------------
# 步骤 4：分析二：心衰相关住院 (HF-Related Hospitalization)
# -------------------------------------------------------------------------

cat("\n--- 正在执行：心衰住院分析 ---\n")

# 4.0 数据清理 (保持不变)
meta_data$HF_Hosp_Events_Intervention <- as.numeric(meta_data$HF_Hosp_Events_Intervention)
meta_data$HF_Hosp_Total_Intervention  <- as.numeric(meta_data$HF_Hosp_Total_Intervention)
meta_data$HF_Hosp_Events_Control      <- as.numeric(meta_data$HF_Hosp_Events_Control)
meta_data$HF_Hosp_Total_Control       <- as.numeric(meta_data$HF_Hosp_Total_Control)
meta_data$Study_ID <- as.character(meta_data$Study_ID)


# 4.1 执行主要的 Meta 分析 (!!! 关键更新 !!!)
m_main_hosp <- metabin(
  event.e = HF_Hosp_Events_Intervention,
  n.e     = HF_Hosp_Total_Intervention,
  event.c = HF_Hosp_Events_Control,
  n.c     = HF_Hosp_Total_Control,
  studlab = Study_ID,
  data    = meta_data,
  subset  = !is.na(HF_Hosp_Events_Intervention), 
  sm      = "RR",
  method  = "MH",
  random  = TRUE,
  method.random.ci = "HK" # 更改为 "HK" (Hartung-Knapp) 以匹配主文稿CI
)

# 4.2 执行 Leave-One-Out (逐一剔除) 分析
m_loo_hosp <- metainf(m_main_hosp, pooled = "random")

# 4.3 打印逐一剔除结果 (检查CI是否匹配 0.79 [0.65–0.96])
print(m_loo_hosp)
cat("\n*** 请检查上方 'Overall' (m_main_hosp) 的CI是否为 0.65–0.96 ***\n")

# 4.4 绘制并保存森林图 (!!! 更新为黑白和新标题 !!!)
png_file_name_hosp <- paste0(your_output_folder, "Supplementary_Figure_S2_L-O-O_HF_Hospitalization.png")
png(png_file_name_hosp, width = 10, height = 7, units = "in", res = 300) 

forest(
  m_loo_hosp,
  comb.fixed = FALSE,
  comb.random = TRUE,
  leftcols = c("studlab", "effect.ci"),
  leftlabs = c("Omitted Study", "Pooled RR [95% CI]"),
  col.diamond = "black", # 更改为黑白
  col.bg = "black",      # 更改为黑白
  main = "Supplementary Figure S2. Leave-one-out sensitivity analysis for HF-related hospitalization."
)

dev.off() # 保存文件

cat(paste("成功保存心衰住院分析图:", png_file_name_hosp, "\n"))
cat("\n--- 所有分析已完成! ---\n")
